# Supplementary material for: “We Work in an Industry Where We’re Here to Care for Others, and Often Forget to Take Care of Ourselves”: Aged-Care Staff Views on Self-Care
Source: Geriatrics (Basel). 2025 Jan 2;10(1):3. doi: 10.3390/geriatrics10010003 (PMC11755575; doi:10.3390/geriatrics10010003)
Supplement: Supplementary file 1 [file geriatrics-10-00003-s001.zip]

Archive with 2 entries (1 files):
- geriatrics-3239396-supplementary/
- geriatrics-3239396-supplementary/geriatrics-3239396-supplementary.pdf
